# Supplementary material for: Investigating Immunotoxicity in Black Carp (Mylopharyngodon piceus) Fingerlings Exposed to Niclosamide
Source: Life (Basel). 2024 Apr 24;14(5):544. doi: 10.3390/life14050544 (PMC11122308; doi:10.3390/life14050544)
Supplement: Supplementary file 1 [file life-14-00544-s001.zip]

Archive with 1 entries (1 files):
- life-2940541-supplementary.pdf
